# Supplementary material for: Data Exploration and Classification of News Article Reliability: Deep Learning Study
Source: JMIR Infodemiology. 2022 Sep 22;2(2):e38839. doi: 10.2196/38839 (PMC9516811; doi:10.2196/38839)
Supplement: Multimedia Appendix 1 [file infodemiology_v2i2e38839_app1.xlsx]

## Sheet: Supplementary Appendix 1
	T statistic	P-value	Reliable mean	Unreliable mean	Reliable STD	Unreliable STD
magic	-7.90682	4.34e-15	0.193165	0.513889	0.596007	1.21548
power	-7.15516	1.17e-12	1.27712	2.16204	2.202	3.24335
business	7.14536	1.25e-12	8.57949	5.31327	10.5425	7.09588
work	6.89452	7.23e-12	5.7786	3.28086	8.81735	3.89008
contentment	6.18018	7.74e-10	0.697623	0.28858	1.60944	0.717452
office	6.13972	9.95e-10	3.01783	1.87654	4.37444	2.59893
dispute	-6.1074	1.21e-09	1.58098	2.35185	2.48111	2.94246
morning	5.86722	5.18e-09	1.05572	0.589506	1.8691	1.11392
legend	-5.84821	5.79e-09	0.338782	0.635802	0.917211	1.31338
blue_collar_job	5.83454	6.28e-09	0.621842	0.205247	1.75498	0.680601
domestic_work	5.81048	7.24e-09	1.96805	0.978395	4.09076	2.06902
vacation	5.71981	1.23e-08	2.67608	1.58333	4.49426	2.67668
occupation	5.46557	5.19e-08	2.58247	1.54475	4.61172	2.08205
optimism	5.45963	5.37e-08	2.04903	1.40278	2.69831	1.93235
dominant_heirarchical	-5.424	6.54e-08	1.25409	1.99383	2.5423	3.40787
aggression	-5.36961	8.81e-08	1.03938	1.84259	1.92902	4.73272
deception	-5.32412	1.13e-07	0.470282	0.774691	1.11138	1.35454
furniture	5.28531	1.39e-07	0.597325	0.274691	1.47639	0.697872
home	5.156	2.77e-07	2.49703	1.37809	5.17992	2.76553
monster	-4.92567	9.1e-07	0.177563	0.33179	0.59149	0.770059
divine	-4.84422	1.37e-06	0.468796	0.853395	1.27463	2.26084
traveling	4.75247	2.15e-06	3.07429	2.1358	4.65737	2.72491
law	-4.74784	2.2e-06	2.54606	3.66667	4.90744	4.99583
real_estate	4.70706	2.69e-06	2.28752	1.33179	4.42498	3.8491
art	4.70636	2.7e-06	0.895988	0.509259	1.91559	1.21043
meeting	4.67968	3.07e-06	2.92496	2.16975	3.63803	2.74955
vehicle	4.66592	3.28e-06	1.2474	0.563272	3.01084	3.17919
hipster	4.65165	3.51e-06	0.641159	0.368827	1.35287	0.90067
nervousness	4.62188	4.05e-06	1.05498	0.628086	2.04556	1.67044
animal	-4.62153	4.05e-06	0.501486	0.876543	1.67343	1.74588
zest	4.5894	4.72e-06	0.421991	0.237654	0.939947	0.579667
listen	4.52055	6.53e-06	1.58098	0.998457	3.00231	1.90379
rage	-4.48803	7.6e-06	0.170877	0.337963	0.572413	1.08878
joy	4.42009	1.04e-05	0.441308	0.234568	1.11357	0.606948
politics	-4.42038	1.04e-05	1.64933	2.35648	3.0958	3.81339
white_collar_job	4.25553	2.18e-05	1.96285	1.33951	3.50996	1.81242
car	4.2181	2.57e-05	1.1159	0.621914	2.3402	2.66187
urban	4.17883	3.06e-05	1.41456	0.893519	2.48066	2.8539
hearing	4.17101	3.16e-05	1.69242	1.13735	3.15718	1.76903
movement	4.07329	4.82e-05	2.04383	1.51852	2.96803	2.02144
economics	4.05889	5.12e-05	5.30386	3.60494	9.34242	7.38276
driving	4.03829	5.59e-05	1.45319	0.885802	2.58988	3.5556
attractive	4.02898	5.81e-05	0.686478	0.450617	1.32567	0.980821
party	3.98262	7.06e-05	2.74368	1.66667	6.68475	2.36539
stealing	-3.95694	7.86e-05	1.11293	1.76389	3.49857	3.31706
restaurant	3.94104	8.39e-05	1.49183	0.912037	3.32082	2.4945
shopping	3.90977	9.55e-05	2.15899	1.36883	3.89471	4.84487
terrorism	-3.89066	0.000103257	0.777117	1.50309	1.64806	6.42204
giving	3.88107	0.00010738	4.51857	3.14352	8.522	4.25168
leisure	3.8441	0.000124789	1.30832	0.824074	3.05307	1.412
government	-3.81285	0.000141552	4.05944	5.31019	6.3605	7.79853
love	3.73298	0.000194537	1.10624	0.700617	2.61761	1.28715
celebration	3.6352	0.000284807	2.46657	1.49228	6.64361	2.23225
banking	3.60523	0.000319546	3.51634	2.14815	9.20708	4.21152
hygiene	3.59777	0.000328781	0.815007	0.415123	2.71481	1.14709
cold	3.57006	0.000365348	1.04903	0.712963	2.05767	1.76984
health	-3.51931	0.000442383	5.91382	7.6929	9.52711	12.4688
play	3.50427	0.000467977	1.21248	0.75	3.01091	2.14739
money	3.48002	0.000512168	4.12853	2.61265	10.4505	5.338
sports	3.44732	0.000577929	2.03789	1.36111	4.59457	2.83211
crime	-3.42405	0.000629449	1.52006	2.38272	4.12536	7.0784
war	-3.37306	0.000757609	1.55423	2.85648	3.14348	13.4235
emotional	3.3648	0.000780511	0.884844	0.654321	1.55761	1.13028
family	3.35973	0.000794908	2.60327	1.57099	7.48352	3.27341
affection	3.32697	0.00089393	0.494799	0.285494	1.53436	0.66041
anticipation	3.29873	0.000988332	0.338782	0.228395	0.748488	0.586027
positive_emotion	3.29805	0.000990741	2.96731	2.20216	5.5557	2.88484
wealthy	3.2871	0.00102984	1.54755	1.1358	2.83937	2.0907
music	3.22055	0.00130004	1.31872	0.945988	2.76143	1.47891
breaking	-3.20416	0.001376	0.964339	1.24691	1.70246	2.10926
fight	-3.20403	0.00137661	1.76969	2.5463	3.31456	7.50215
payment	3.04864	0.00232907	3.29421	2.04321	10.0423	4.13803
body	3.04369	0.00236752	1.33358	1.00926	2.34358	1.96804
fun	3.03392	0.00244518	0.893759	0.475309	3.42436	1.11447
envy	-2.98107	0.00290726	0.102526	0.188272	0.578327	0.647228
sexual	-2.93896	0.00333099	0.284547	0.427469	1.06167	0.917451
ridicule	-2.92489	0.00348474	0.0936107	0.158951	0.399074	0.583953
wedding	2.88107	0.00400574	2.04532	1.39198	5.57839	2.13691
timidity	2.83031	0.004697	0.458395	0.341049	0.905239	0.781972
injury	-2.80639	0.00505869	2.27415	2.8534	3.12917	6.0843
medieval	-2.80472	0.00508489	0.0393759	0.0740741	0.219687	0.32525
royalty	-2.76205	0.00579662	0.326895	0.473765	1.11167	1.11305
philosophy	-2.71898	0.00660524	0.489599	0.66821	1.35689	1.40855
children	2.6622	0.00782562	2.66345	1.83333	7.52011	3.65769
politeness	2.64748	0.00817324	0.250371	0.169753	0.696579	0.489972
worship	-2.58603	0.00977934	0.291976	0.473765	1.15628	1.96867
valuable	2.52804	0.0115469	3.0312	2.26698	6.98116	4.66445
fashion	2.47425	0.0134344	0.912333	0.683642	2.00995	1.76263
toy	2.46365	0.013837	0.82318	0.589506	2.22723	1.34291
kill	-2.45602	0.0141334	1.29718	1.98302	2.45814	9.61555
computer	2.4465	0.0145108	2.17831	1.77315	3.7687	2.72196
school	2.3649	0.0181301	4.3841	3.54321	7.9869	6.13662
pride	2.27515	0.023003	0.473997	0.361111	1.13857	0.787754
phone	2.27091	0.0232588	2.43388	2.03395	3.92936	3.10985
masculine	-2.24887	0.0246297	0.448737	0.592593	1.18446	1.61065
prison	-2.23118	0.0257799	1.10996	1.57253	3.60005	5.56271
sleep	2.22085	0.026473	0.656018	0.498457	1.38868	1.66424
shape_and_size	2.21253	0.0270433	1.94205	1.65741	2.72555	2.61666
youth	2.20551	0.0275324	0.731798	0.481481	2.62249	1.74661
messaging	2.16681	0.0303673	3.09807	2.62809	4.88508	3.70792
weapon	-2.14319	0.0322187	0.682764	1.39043	1.49386	11.9244
tourism	2.13153	0.0331673	0.910847	0.708333	2.1751	1.52358
exotic	-2.09165	0.036596	0.153789	0.251543	0.581733	1.496
poor	2.08525	0.0371736	1.98663	1.59877	4.26482	2.96337
religion	-2.06354	0.0391907	0.554235	0.74537	1.61833	2.47178
shame	2.05064	0.0404326	0.855126	0.700617	1.63529	1.44445
musical	2.03901	0.0415805	1.2214	0.990741	2.59568	1.79642
cooking	2.0376	0.0417218	1.15899	0.651235	5.94423	3.18982
hate	-2.01808	0.0437165	0.662704	0.794753	1.30166	1.49791
healing	-1.97797	0.0480692	2.99554	3.46605	4.82142	5.27999
feminine	1.89801	0.0578387	0.542348	0.429012	1.23158	1.28403
reading	-1.89083	0.0587923	2.02452	2.3534	3.51229	3.88555
college	1.87669	0.0607073	3.02155	2.4537	7.02425	4.55273
anger	-1.85496	0.0637493	0.430906	0.516975	0.90602	1.0922
sympathy	1.85087	0.0643366	0.350669	0.280864	0.823667	0.710794
horror	-1.80503	0.0712204	0.408618	0.50463	0.84978	1.51957
clothing	1.79416	0.0729389	0.953938	0.770062	2.08574	2.25867
journalism	-1.77729	0.0756739	1.68945	1.92901	2.61511	3.2018
ship	1.75651	0.0791552	0.518574	0.307099	2.88646	1.48349
dance	1.73715	0.0825155	0.642645	0.510802	1.75256	1.17148
friends	1.73452	0.0829806	1.13447	0.927469	2.85207	1.50711
medical_emergency	-1.71882	0.0858023	4.44948	5.07253	7.2659	8.19805
independence	-1.69971	0.0893416	0.699851	0.816358	1.29648	1.68324
achievement	1.66648	0.0957744	1.64859	1.42593	3.11165	1.97842
disgust	-1.63027	0.103202	0.317236	0.378086	0.727342	0.881169
cleaning	1.62544	0.104228	1.00966	0.746914	3.85835	2.05958
military	-1.60522	0.108605	1.24963	1.68056	3.1349	8.75361
sailing	1.59532	0.1108	0.568351	0.393519	2.67943	1.11797
confusion	-1.56137	0.118595	0.77786	0.882716	1.38139	1.45147
fire	-1.52345	0.127805	0.516345	0.739198	1.54538	4.88396
appearance	1.45939	0.144614	1.1003	0.984568	1.74498	1.46249
neglect	-1.45287	0.146418	0.486627	0.564815	1.08804	1.19974
fear	1.45213	0.146624	0.969539	0.850309	1.63278	1.88071
night	1.44667	0.148148	0.346954	0.274691	0.860955	1.34882
trust	-1.4461	0.148306	1.85215	2.05864	3.14005	2.63837
internet	1.40104	0.161357	3.22883	2.91821	4.78827	4.30496
cheerfulness	1.38516	0.166158	0.239227	0.195988	0.683838	0.583267
pet	1.3774	0.168542	0.248886	0.191358	0.988267	0.564635
beach	1.37528	0.169201	0.548291	0.407407	2.44666	1.29941
pain	1.36161	0.173476	1.65082	1.4321	2.75031	4.36174
exercise	1.31957	0.187131	0.70951	0.598765	1.95363	1.2455
surprise	-1.31061	0.190141	0.273403	0.320988	0.640276	0.960772
science	-1.30471	0.192143	2.68425	3.00309	5.0547	5.22596
farming	-1.26836	0.204817	0.268202	0.362654	1.41268	1.82197
eating	1.25704	0.208888	1.12333	0.888889	4.05258	3.56394
heroic	1.23464	0.21711	1.04235	0.933642	2.01566	1.41211
anonymity	-1.22949	0.219033	0.10847	0.141975	0.411872	0.804679
weakness	-1.20569	0.228079	0.627043	0.776235	1.14677	4.22924
sound	1.18499	0.236164	0.488113	0.412037	1.16782	1.6479
torment	-1.18414	0.236501	0.438336	0.510802	1.08089	1.61711
negotiate	1.17361	0.240693	1.12853	0.958333	3.4199	2.00227
ugliness	1.1077	0.268127	0.125557	0.101852	0.437788	0.467288
smell	1.09706	0.272747	0.347697	0.277778	1.44574	1.06075
irritability	-1.08652	0.277378	0.145617	0.174383	0.50238	0.647543
fabric	1.07147	0.284089	0.558692	0.476852	1.58943	1.61411
exasperation	1.05637	0.290929	0.141902	0.118827	0.481553	0.400638
suffering	-1.05315	0.292399	1.75632	1.97222	2.67219	6.46205
help	1.04819	0.294679	3.41605	3.17284	5.11656	4.25222
ocean	1.00151	0.316702	0.678306	0.558642	2.87635	1.42389
swearing_terms	-0.98064	0.326889	0.134473	0.157407	0.469644	0.527372
air_travel	0.974391	0.329981	1.19391	1.03549	3.38094	3.43997
ancient	-0.962326	0.336003	0.397474	0.445988	0.99454	1.16896
disappointment	0.906191	0.364944	0.648588	0.583333	1.65518	1.13501
weather	0.868317	0.385325	0.989599	0.896605	1.99774	2.67395
lust	0.852833	0.393855	0.354383	0.317901	0.905152	0.872482
superhero	0.8494	0.395761	0.0906389	0.0740741	0.443828	0.320462
childish	0.778847	0.436163	0.58321	0.537037	1.34612	0.982939
rural	0.744314	0.456774	0.818722	0.703704	1.74078	5.08523
competing	0.744051	0.456933	1.42051	1.33333	2.68217	1.87887
speaking	0.732683	0.463838	3.39376	3.24228	4.57513	3.74805
writing	-0.707022	0.479636	1.35438	1.44136	2.64589	2.41382
swimming	0.659957	0.509357	0.300149	0.266975	1.09366	0.957209
gain	-0.643812	0.519772	1.98514	2.08179	3.18753	3.0378
tool	0.597126	0.550491	0.598811	0.558642	1.424	1.3708
noise	0.576554	0.564306	0.476226	0.435185	1.13797	2.03268
strength	0.570459	0.568431	2.38187	2.30093	2.98144	2.93892
leader	-0.509459	0.610487	3.67459	3.80864	5.61606	5.26049
social_media	0.507929	0.611559	2.17459	2.09722	3.16415	3.23019
liquid	-0.489631	0.624449	0.554235	0.606481	2.20181	2.2926
dominant_personality	0.483262	0.628963	0.225854	0.21142	0.595735	0.68098
water	-0.461837	0.644249	0.47474	0.50463	1.3956	1.26172
beauty	0.374975	0.707719	0.33581	0.320988	0.846692	0.783558
violence	0.330077	0.741377	2.38782	2.32099	3.36675	5.62497
alcohol	0.310595	0.756141	0.308321	0.287037	1.47974	1.33124
death	-0.2783	0.780811	1.70802	1.76235	3.79809	4.61759
technology	-0.264864	0.791142	3.80684	3.87654	5.67665	5.12775
hiking	0.196147	0.844515	0.35364	0.344136	0.840281	1.30168
warmth	0.175747	0.860511	0.705795	0.688272	1.77791	2.61107
programming	-0.156202	0.87589	3.31129	3.34722	5.01333	4.35959
order	0.109472	0.91284	1.60253	1.58951	2.56403	2.32013
sadness	0.0946924	0.924569	1.14413	1.1358	1.81813	1.883
communication	0.0325347	0.974049	3.64487	3.63735	5.00396	4.47762
negative_emotion	-0.0264284	0.978918	4.3581	4.37191	5.87132	17.215
plant	0.00733084	0.994152	0.52526	0.524691	1.394	2.01601
